# Supplementary material for: Species-Specific Metabolite Profiles and Biological Activities of Bulgarian Thymus Species from Section Hyphodromi
Source: Plants (Basel). 2026 Mar 17;15(6):927. doi: 10.3390/plants15060927 (PMC13030227; doi:10.3390/plants15060927)
Supplement: Supplementary file 1 [file plants-15-00927-s001.zip]

Archive with 1 entries (1 files):
- plants-4150919-supplementary.pdf
